# Supplementary material for: Bilirubin-Induced Transcriptomic Imprinting in Neonatal Hyperbilirubinemia
Source: Biology (Basel). 2023 Jun 8;12(6):834. doi: 10.3390/biology12060834 (PMC10295065; doi:10.3390/biology12060834)
Supplement: Supplementary file 1 [file biology-12-00834-s001.zip]

Archive with 1 entries (1 files):
- biology-2409575-supplementary.pdf
